# Supplementary material for: Nano-Scale Modifications of Amniotic Membrane Induced by UV and Antibiotic Treatment: Histological, AFM and FTIR Spectroscopy Evidence
Source: Materials (Basel). 2021 Feb 11;14(4):863. doi: 10.3390/ma14040863 (PMC7917607; doi:10.3390/ma14040863)
Supplement: Supplementary file 1 [file materials-14-00863-s001.zip]

Archive with 1 entries (1 files):
- materials-1053919-supplementary.pdf
